# Supplementary material for: Ambiguous Loss Among Aging Migrants: A Concept Analysis- and Nursing Care-Oriented Model
Source: Healthcare (Basel). 2025 Oct 16;13(20):2606. doi: 10.3390/healthcare13202606 (PMC12562954; doi:10.3390/healthcare13202606)
Supplement: Supplementary file 1 [file healthcare-13-02606-s001.zip]

Archive with 1 entries (1 files):
- healthcare-3890028-supplementary.pdf
